# Supplementary material for: Sspdhx Related to the Development and Virulence of Sclerotinia sclerotiorum Represents a Potential RNAi Target for Controlling Sclerotinia Disease
Source: Mol Plant Pathol. 2026 Mar 16;27(3):e70244. doi: 10.1111/mpp.70244 (PMC13097459; doi:10.1111/mpp.70244)
Supplement: Supplementary file 6 — Table S1: Primers used in this study. [file MPP-27-e70244-s005.xlsx]

## Sheet: Sheet1
TableS1 Primers used in this study
Primer Name	Primer Sequence (5′-3′)	Function of primers
Sspdhx-UF	CCCTGCCTCTCCATCTAAC	Amplification of upstream fragments of Sspdhx
Sspdhx-UR	AAGTGCTCCTTCAATATCATCTTCTTGTAGGAGAAAGCGCTGGC
Sspdhx-DF	CACTTGTTTAGAGGTAATCCTTCTTAACATTGGCGTGTGTAGTTTAC	Amplification of downstream fragments of Sspdhx
Sspdhx-DR	GTGCAGGAACACATGGATGG
HY-F	AGAAGATGATATTGAAGGAGCAC	Amplification of HY fragment
HY-R	CCAATGCGGA GCATATACG
YG-F	GCTTTCAGCTTCGATGTAGG	Amplification of YG fagment fragment
YG-R	AAGAAGGATTACCTCTAAACAAG
JSspdhx-UF	CCTTCAAAGCTATTCCGTC	Identification of knockout transformants
Jhyg-UP-R	CGGGTCGTTCACTTACCTTGC
Jhyg-down-F	GTCGTCAAGAGACCTACGAGAC	Identification of knockout transformants
JSspdhx-DR	GCTTGTCTCGTCATGGAAG
HYG-RP-F	AGAAGATGATATTGAAGGAGCAC	Amplification of the HYG cassette fragment
HYG-RP-R	AAGAAGGATTACCTCTAAACAAG
Hyg-probe-F	CAGCGTCTCCGACCTGAT	Amplification of the probe for Southern blot analysis
Hyg-probe-R	TCTGCGGGCGATTTGT
pCETN-SspdhxF	aacacaaccttcaaagagctcATGGCATCTTTTGCGACGG	Amplification of the fragment for Sspdhx complementation
pCETN-SspdhxR	gtagtccatcccgggggtaccCAGAATCAACCTCCCTGGCTC
q750F	CATGGGTGAGTGGATGGGAC	qRT-PCR analysis of sscle_15g104750
q750R	GGATGTTCCACTCTGGACGG
q180F	CGGCTTAGGGGGTCTTATGC	qRT-PCR analysis of sscle_05g044180
q180R	CTGCTTGGGCATGGACTACT
q570F	CTACAAGCGTGGGAAGGTGT	qRT-PCR analysis of sscle_02g021570
q570R	CAACGGTAGTGTGACCCCAA
q520F	TGATTAGCACACCGCTTGGA	qRT-PCR analysis of sscle_06g049520
q520R	CCATAGTGGCGGTCCTTGAT
q920F	CCCAGTACGGCATCTGTGAC	qRT-PCR analysis of sscle_02g015920
q920R	GATCCTGACGTGGGAGCAAC
q430F	GGCTATAACGCGGATGGTGA	qRT-PCR analysis of sscle_06g049430
q430R	GCCAGCAGCGTTGTATTCTG
q710F	CCCAAGGGGATGACGCATTA	qRT-PCR analysis of sscle_14g099710
q710R	CCGACCCATTGACCAACTGA
q580F	ATCCTCGTAACCGGAATGGC	qRT-PCR analysis of sscle_09g070580
q580R	TGTTGGTGATGGTGGAGTCG
Sac1F	GACCTTCCAAGTTCATCCGAGACGAG	qRT-PCR analysis of sscle_11g083950
Sac1R	CCCTGGACATCATCTACGTAATC
q042f	CTGCTCTAGAGTTCACCAAATC	qRT-PCR analysis of sscle_01g004040
q042r	GTTTGACGAGGAGGACAT
tubulin-F	TGAGGCTGAGGGCTGTG	qRT-PCR analysis of β-tubulin in S. sclerotiorum
tubulin-R	ACCTTTGGCGATGGGAC
dsRNA-GFP-T7-F	GATCACTAATACGACTCACTATAGGGatgaagcagcacgact	Amplification of the partial coding sequence of gfp for in vitro synthesis of dsRNA
dsRNA-GFP-T7-R	GATCACTAATACGACTCACTATAGGGtgttctgctggtagtg
dsRNA-Sspdhx-T7-F	GATCACTAATACGACTCACTATAGGGGAGTTCATTGGAAATA	Amplification of the partial coding sequence of Sspdhx for in vitro synthesis of dsRNA
dsRNA-Sspdhx-T7-R	GATCACTAATACGACTCACTATAGGGCAAATATGCTAGGACA
Sspdhx-sense-F	agaaggcctactagtggatccGAGTTCATTGGAAATACCAGCTGA	Amplification of the partial coding sequence of Sspdhx for constructing a forward hairpin structure
Sspdhx-sense-R	cgaggacCAAATATGCTAGGACATCTCCTTTCA
Sspdhx-i3-F	cctagcatatttgGTCCTCGAAATCAGCCTGTTCA	Amplification of the Arabidopsis intron sequence
Sspdhx-i3-R	gagatgtcctagcatatttgTTTATGGTCCATTTTCTTTCACTCTC
Sspdhx-antisense-F	CAAATATGCTAGGACATCTCCTTTCA	Amplification of the partial coding sequence of Sspdhx for constructing a reverse hairpin structure
Sspdhx-antisense-R	gtctttgtagtccatcccgggGAGTTCATTGGAAATACCAGCTGA
TH-XF	CACAATTATCCTCTGCTTCC	qRT-PCR analysis of the Sspdhx homolog in T. harzianum
TH-XR	CGTCGCCCTTTAGTAGTC
TH-tubF	CACCTTCCTCCATACCCTCACC	qRT-PCR analysis of β-tubulin in T. harzianum
TH-tubR	CTATGTCCAACACCACCGCCATC
BB-XF	CCTTCGGTCGAACATCTC	qRT-PCR analysis of the Sspdhx homolog in B. bassiana
BB-XR	AGATAAGCCAGCACATCAC
18S1	TGGTTTCTAGGACCGCCGTAA	qRT-PCR analysis of 18S gene in B. bassiana
18S2	CCTTGGCAAATGCTTTCGC
CM-XF	CGCCTAAGTCTAGCTCTTC	qRT-PCR analysis of the Sspdhx homolog in C. minitans
CM-XR	CAGTCCGTTCTCCTTCAG
CM-actinF	GATTGGTATGGGTCAGAA	qRT-PCR analysis of actin in C. minitans
CM-actinR	ATCTGGGTCATCTTCTCA
