# Supplementary material for: Sspdhx Related to the Development and Virulence of Sclerotinia sclerotiorum Represents a Potential RNAi Target for Controlling Sclerotinia Disease
Source: Mol Plant Pathol. 2026 Mar 16;27(3):e70244. doi: 10.1111/mpp.70244 (PMC13097459; doi:10.1111/mpp.70244)
Supplement: Supplementary file 7 — Table S2: Off‐target assessment of the Sspdhx fragment for spray‐induced gene silencing (SIGS) and host‐induced gene silencing (HIGS). [file MPP-27-e70244-s003.xlsx]

## Sheet: Sheet1
Table S2 Off-target prediction of Sspdhx in different species
	species	Total siRNA hits	Efficient siRNA hits	Targets	Description
filamentous fungi	Sclerotinia sclerotiorum	287	137	sscle_06g053710	SsPDHX
	Stromatinia cepivora	117	53	EAF04_000386	EAF04_000386 (The homologous protein of SsPDHX in S. cepivora)
	Sclerotinia trifoliorum	0	0	-	-
	Monilinia fructicola	3	1	EYC84_007431	EYC84_0074311 (The homologous protein of SsPDHX in M. fructicola)
	Botrytis cinerea	45	22	BCIN_10g03780	Bcpdx1 (The homologous protein of SsPDHX in B. cinerea)
	Magnaporthe oryzae	0	0	-	-
	Colletotrichum higginsianum	0	0	-	-
	Fusarium graminearum	0	0	-	-
	Beauveria bassiana	0	0	-	-
	Penicillium chrysogenum	0	0	-	-
	Neurospora crassa	0	0	-	-
	Aspergillus nidulans	0	0	-	-
	Coniothyrium minitans	0	0	-	-
	Trichoderma harzianum	0	0	-	-
non-filamentous fungi	Saccharomyces cerevisiae	0	0	-	-
Plants	Brassica napus	0	0	-	-
	Nicotiana benthamiana	0	0	-	-
	Arabidopsis thaliana	0	0	-	-
Blue font denotes fungi from the Sclerotiniaceae family; “-” indicates that no potential off-target genes were detected.
